# Supplementary material for: Pediatric Headache in Primary Care and Emergency Departments: Consensus with RAND/UCLA Method
Source: Life (Basel). 2022 Jan 19;12(2):142. doi: 10.3390/life12020142 (PMC8877535; doi:10.3390/life12020142)
Supplement: Supplementary file 1 [file life-12-00142-s001.zip]

Archive with 2 entries (2 files):
- Material S1.pdf
- Material S2.pptx
